# Supplementary material for: Fully inverse adsorption enables one-step high-purity C2H2 separation from ternary C2 mixtures in a robust porous crystal
Source: Nat Commun. 2025 Nov 18;16:10082. doi: 10.1038/s41467-025-65057-8 (PMC12627629; doi:10.1038/s41467-025-65057-8)
Supplement: Supplementary file 3 — Source Data [file 41467_2025_65057_MOESM3_ESM.xlsx]

## Sheet: Figure 2a-2c
	Figure 2a													Figure 2b													Figure 2c
	NTU-96													NTU-97													NTU-98
	C2H6-298K				C2H4-298K				C2H2-298K					C2H6-298K				C2H4-298K				C2H2-298K					C2H6-298K				C2H4-298K				C2H2-298K
	Ad		De		Ad		De		Ad		De			Ad		De		Ad		De		Ad		De			Ad		De		Ad		De		Ad		De
	Kpa	CM3/g	Kpa	CM3/g	Kpa	CM3/g	Kpa	CM3/g	Kpa	CM3/g	Kpa	CM3/g		Kpa	CM3/g	Kpa	CM3/g	Kpa	CM3/g	Kpa	CM3/g	Kpa	CM3/g	Kpa	CM3/g		Kpa	CM3/g	Kpa	CM3/g	Kpa	CM3/g	Kpa	CM3/g	Kpa	CM3/g	Kpa	CM3/g
	1.6355	1.6622	90.61	64.406	2.064	1.3623	91.78	53.931	2.5354	1.3029	92.451	49.747		0.66863	1.1857	93.014	94.438	1.7587	1.9181	89.808	77.752	1.6486	1.3061	93.088	72.862		1.4765	4.2255	80.211	90.396	2.3123	3.8512	80.864	81.871	1.5997	1.6521	82.828	79.858
	3.4388	3.5286	79.523	61.083	5.4305	3.6058	80.801	49.492	6.196	3.1631	81.469	44.755		2.8152	4.7763	82.98	90.306	3.647	3.9008	79.732	71.515	3.5831	2.8033	84.282	67.233		2.2282	6.4849	61.732	85.143	5.356	8.9513	66.834	75.46	2.5688	2.6602	80.33	78.544
	5.5502	5.7533	62.84	54.529	11.809	7.9562	69.637	44.333	10.481	5.3556	79.253	43.656		6.0572	10.05	80.278	89.1	6.21	6.5304	60.482	57.623	6.0576	4.674	80.027	64.294		4.3791	12.969	59.903	84.485	9.4973	15.908	60.542	71.979	6.8614	7.1903	65.932	69.188
	10.504	11.158	59.868	53.144	15.191	10.298	60.814	39.768	17.389	8.9777	69.247	38.62		9.8724	16.322	65.893	81.464	10.214	10.589	39.893	39.734	10.38	7.9366	67.126	54.88		5.1628	15.378	46.582	78.56	10.65	17.818	48.498	63.806	11.047	11.682	60.247	64.997
	15.377	16.582	50.084	47.708	21.585	14.756	50.663	33.933	21.094	10.94	60.759	34.059		12.01	19.855	60.04	77.725	14.714	15.134	27.719	27.874	16.584	12.575	60.532	49.662		6.8492	20.458	39.867	74.453	14.682	24.355	41.524	57.9	15.813	16.942	46.927	53.698
	20.374	22.059	41.913	42.183	27.195	18.665	41.605	28.274	27.457	14.398	50.387	28.287		15.486	25.585	47.407	67.764	16.703	17.138	20.14	20.242	20.405	15.446	47.493	39.09		9.0713	26.935	29.56	65.642	15.843	26.197	40.228	56.7	20.493	22.178	42.23	49.278
	25.454	27.393	39.918	40.673	30.501	20.939	39.499	26.892	30.962	16.321	41.013	22.979		19.8	32.584	42.719	63.265	20.496	20.958	14.101	14.108	26.581	20.228	42.369	34.81		10.419	30.729	25.08	60.35	19.904	32.343	30.429	46.233	25.64	28.079	40.471	47.519
	30.696	32.467	33.036	34.877	36.764	25.165	31.455	21.478	37.336	19.861	38.94	21.802		22.034	36.086	39.818	60.218	24.871	25.337	9.5698	9.4909	31.55	24.099	40.333	33.101		13.376	38.351	21.462	55.127	21.003	33.933	25.526	40.019	30.537	33.715	27.665	34.169
	36.103	37.227	27.861	29.934	42.391	28.845	25.541	17.369	40.861	21.815	30.094	16.804		25.788	41.762	29.225	47.138	26.806	27.274			36.534	28.093	27.313	22.313		15.245	42.679	19.919	52.555	25.046	39.534	21.253	34.125	35.641	39.362	22.659	28.578
	41.48	41.485	22.095	23.906	45.677	30.926	19.648	13.239	47.156	25.367	20.426	11.439		30.297	48.127	24.325	40.024	30.567	30.991			41.392	31.954	22.007	17.961		18.649	49.573	16.558	46.267	26.166	41.007	20.243	32.633	40.763	44.877	19.763	25.315
	47.138	45.452	19.185	20.698	52.19	34.88	12.576	8.2854	50.729	27.33	18.412	10.342		34.995	54.15	20.458	33.974	34.958	35.237			46.237	35.843	19.998	16.32		20.604	53.08	14.243	41.218	30.368	46.266	16.1	26.398	45.867	49.959	13.638	18.388
	52.616	48.841	14.131	14.936	57.824	38.107	10.082	6.5551	57.022	30.852	10.776	6.2525		37.745	57.402	19.715	32.769	36.808	37.009			50.901	39.58	13.446	11.047		24.427	58.921	11.709	34.998	35.243	51.729	13.247	21.908	50.761	54.603	9.8279	14.064
	56.149	50.821	10.464	10.725	61.212	39.959			62.857	34.015	8.5035	5.0554		41.637	61.67	15.138	25.223	40.375	40.366			56.025	43.995	9.3177	7.7373		25.607	60.549	9.9363	30.176	36.442	53.063	10.469	17.332	55.922	59.264
	62.395	53.972	9.2114	9.3035	67.746	43.349			65.998	35.736				46.242	66.282	12.263	20.364	42.04	41.919			61.166	48.093				29.927	65.618			40.984	57.461	9.75	16.125	61.168	63.573
	66.512	55.825			71.362	45.129			72.259	39.057				51.103	70.595	9.7807	16.166	45.517	45.075			66.162	52.099				31.093	66.835			46.015	61.803			67.733	68.651
	71.1	57.718			78.148	48.277			77.772	41.961				56.677	74.988			49.5	48.62			71.16	56.05				35.54	70.891			51.195	65.851			72.839	72.382
	76.195	59.634			81.84	49.894			81.205	43.703				62.286	78.913			51.243	50.128			76.294	59.925				40.615	74.716			56.408	69.458			77.188	75.239
	81.469	61.447			86.319	51.743			87.702	46.856				67.681	82.295			60.25	57.507			81.356	63.714				45.988	78.022			61.735	72.78			81.937	78.173
	86.261	62.952			93.248	54.405			93.079	49.503				72.815	85.201			62.271	59.113			86.394	67.473				51.275	80.753			66.824	75.545			88.104	81.8
	91.873	64.568			97.256	55.857			96.477	51.105				78.583	88.141			66.838	62.635			91.478	71.149				56.558	83.071			72.009	78.102			92.301	84.022
	97.262	65.995			101.29	57.297			102.21	53.663				83.119	90.204			71.697	66.098			96.553	74.741				61.794	85.045			75.994	79.897			96.982	86.518
	101.8	67.127												88.608	92.593			77.168	69.833								66.038	86.46			82.317	82.459
														93.425	94.526			82.148	73.229								71.007	87.962			86.453	83.988
														98.283	96.362			85.085	75.078								76.165	89.337			91.298	85.632
																		86.395	75.91								81.523	90.602			96.409	87.2
																		98.865	82.852								86.561	91.677
																											91.809	92.691
																											96.902	93.588

## Sheet: Figure 2d-2f
			Figure 2d				Figure 2e					Figure 2f
			MOFs	Uptake difference			MOFs	Uptake difference					NTU-96-C2H6/C2H2		NTU-97-C2H6/C2H2		NTU-98-C2H6/C2H2		NTU-96-C2H4/C2H2		NTU-97-C2H4/C2H2		NTU-98-C2H4/C2H2
			Al-PyDC	-74.6			Al-PyDC	-56				1	1.88574	1	2.32878	1	2.6199	1	1.25007	1	1.51395	1	1.62888
			Uio-67-(NH2)2	-28.4			Cu-FINA-2	-19.3				2	1.9215	2	2.27826	2	2.67665	2	1.26312	2	1.46449	2	1.61517
			TJT-100	-22.5			BSF-1	-12.7				3	1.94182	3	2.25278	3	2.70829	3	1.27076	3	1.4401	3	1.60984
			[Zn(BDC)(H2BPZ)]·4H2O	-19.2			TJT-100	-12				4	1.95588	4	2.23732	4	2.72889	4	1.27614	4	1.42511	4	1.60705
			NTU-73-CH3	-19.1			[Zn(BDC)(H2BPZ)]·4H2O	-10.8				5	1.96652	5	2.22713	5	2.74304	5	1.28026	5	1.41489	5	1.60519
			HIAM-210	-15.6			NTU-73-CH3	-8.4				6	1.97502	6	2.22005	6	2.75284	6	1.28356	6	1.40749	6	1.60368
			Cu-FINA-2	-13.4			Uio-67-(NH2)2	-8.1				7	1.98205	7	2.21494	7	2.75944	7	1.28629	7	1.4019	7	1.60221
			BSF-1	-12.3			HIAM-210	-6.5				8	1.98801	8	2.21114	8	2.76358	8	1.28859	8	1.39754	8	1.60067
			MOF-525	-7.8			MOF-525	-1.9				9	1.99314	9	2.20822	9	2.76575	9	1.29055	9	1.39404	9	1.59898
			NPU-2	-6.8			Zn-FBA	6.2				10	1.99761	10	2.20591	10	2.7663	10	1.29225	10	1.39117	10	1.59712
			Azole-Th-1	1.8			NUM-7	10.3				20	2.02183	20	2.19181	20	2.72304	20	1.30062	20	1.37558	20	1.5696
			NUM-7	1.9			NPU-2	13.4				30	2.02535	30	2.17345	30	2.64821	30	1.30098	30	1.36394	30	1.53522
			Zn-FBA	3.9			NTU-96	21.1				40	2.01619	40	2.14712	40	2.57099	40	1.2972	40	1.35093	40	1.50225
			NTU-96	6.7			Azole-Th-1	21.2				50	1.99847	50	2.11497	50	2.49811	50	1.29081	50	1.33685	50	1.47284
			NTU-97	10.3			NTU-98	26.5				60	1.97535	60	2.07951	60	2.43073	60	1.28271	60	1.32243	60	1.44675
			NTU-98	11.3			NTU-97	31.3				70	1.94918	70	2.04279	70	2.36866	70	1.27349	70	1.30815	70	1.42328
												80	1.92161	80	2.00621	80	2.31138	80	1.2636	80	1.2943	80	1.4018
												90	1.89373	90	1.97063	90	2.25835	90	1.25334	90	1.28102	90	1.38185
												100	1.86621	100	1.93655	100	2.20908	100	1.24294	100	1.26836	100	1.36312
												101	1.8635	101	1.93324	101	2.20435	101	1.2419	101	1.26713	101	1.36131
												102	1.86079	102	1.92994	102	2.19964	102	1.24086	102	1.26591	102	1.3595
												103	1.85809	103	1.92666	103	2.19497	103	1.23982	103	1.26469	103	1.35771
												104	1.85541	104	1.9234	104	2.19033	104	1.23878	104	1.26348	104	1.35592
												105	1.85273	105	1.92016	105	2.18572	105	1.23775	105	1.26228	105	1.35414
												106	1.85005	106	1.91694	106	2.18115	106	1.23671	106	1.26108	106	1.35238
												107	1.84739	107	1.91373	107	2.1766	107	1.23567	107	1.25989	107	1.35062
												108	1.84474	108	1.91054	108	2.17209	108	1.23464	108	1.2587	108	1.34887
												109	1.8421	109	1.90737	109	2.1676	109	1.2336	109	1.25752	109	1.34712

## Sheet: Figure 4
			Figure 4a					Figure 4b					Figure 4c			small			Figure 4e			small				large
			Time g-1	C2H2	C2H6			Time g-1	C2H2	C2H4			Time g-1	C2H2	C2H4	C2H6			Time g-1	C2H2	C2H4	C2H6	Time g-1	C2H2	C2H4	C2H6
			0.11908	0	0			0.3861	0	0			1.17634	0	0	0			1.17634	0	0	0	0.99792	0	0	0
			0.66034	0	0			0.92736	0	0			2.61971	0	0	0			2.61971	0	0	0	2.44129	0	0	0
			1.2016	0	0			1.46862	0	0			4.06308	0	0	0			4.06308	0	0	0	3.88466	0	0	0
			1.74286	0	0			2.00989	0	0			5.50644	0	0	0			5.50644	0	0	0	5.32802	0	0	0
			2.28413	0	0			2.55115	0	0			6.94981	0	0	0			6.94981	0	0	0	6.77139	0	0	0
			2.82539	0	0			3.09241	0	0			8.39317	0	0	0			8.39317	0	0	0	8.21475	0	0	0
			3.36665	0	0			3.63367	0	0			9.83654	0	0	0			9.83654	0	0	0	9.65812	0	0	0
			3.90791	0	0			4.17494	0	0			11.2799	0	0	0			11.2799	0	0	0	11.1015	0	0	0
			4.44918	0	0			4.7162	0	0			12.7233	0	0	0			12.7233	0	0	0	12.5449	0	0	0
			4.99044	0	0			5.25746	0	0			14.1666	0	0	0			14.1666	0	0	0	13.9882	0	0	0
			5.5317	0	0			5.79872	0	0			15.61	0	0	0			15.61	0	0	0	15.4316	0	0	0
			6.07296	0	0			6.33998	0	0			17.0534	0	0	0			17.0534	0	0	0	16.8749	0	0	0
			6.61422	0	0			6.88125	0	0			18.4967	0	0	0			18.4967	0	0	0	18.3183	0	0	0
			7.15549	0	0			7.42251	0	0			19.9401	0	0	0			19.9401	0	0	0	19.7617	0	0	0
			7.69675	0	0			7.96377	0	0			21.3835	0	0	0			21.3835	0	0	0	21.205	0	0	0
			8.23801	0	0			8.50503	0	0			22.8268	0	0	0			22.8268	0	0	0	22.6484	0	0	0
			8.77927	0	0			9.0463	0	0			24.2702	0	0	0			24.2702	0	0	0	24.0918	0	0	0
			9.32054	0	0			9.58756	0	0			25.7136	0	0	0			25.7136	0	0	0	25.5351	0	0	0
			9.8618	0	0			10.1288	0	0			27.1569	0	0	0			27.1569	0	0	0	26.9785	0	0	0
			10.4031	0	0			10.6701	0	0			28.6003	0	0	0			28.6003	0	0	0	28.4219	0	0	0
			10.9443	0	0			11.2113	0	0			30.0437	0	0	0			30.0437	0	0	0	29.8652	0	0	0
			11.4856	0	0			11.7526	0	0			31.487	0	0	0			31.487	0	0	0	31.3086	0	0	0
			12.0268	0	0			12.2939	0	0			32.9304	0	0	0			32.9304	0	0	0	32.752	0	0	0
			12.5681	0	0			12.8351	0	0			34.3738	0	0	0			34.3738	0	0	0	34.1953	0	0	0
			13.1094	0	0			13.3764	0	0			35.8171	0	0	0			35.8171	0	0	0	35.6387	0	0	0
			13.6506	0	0			13.9177	0	0			37.2605	1.44751	0	0			37.2605	1.44751	0	0	37.0821	1.4555	0	0
			14.1919	0	0			14.4589	0	0			38.7051	1.41132	0	0			38.7051	1.41132	0	0	38.5266	1.43979	0	0
			14.7332	0	0			15.0002	0	0			40.1496	1.36268	0	0			40.1496	1.36268	0	0	39.9712	1.36334	0	0
			15.2744	0	0			15.5414	0	0			41.5942	1.31474	0.44017	0			41.5942	1.31474	0.44017	0	41.417	1.30647	0.39236	0
			15.8157	0	0			16.0827	0	0			43.0424	1.25863	0.54762	0			43.0424	1.25863	0.54762	0	42.8616	1.25858	0.59752	0
			16.3569	0	0			16.624	0	0			44.4894	1.21385	0.64953	0			44.4894	1.21385	0.64953	0	44.3061	1.20567	0.69262	0
			16.8982	0	0			17.1652	0	0			45.9363	1.17281	0.73829	0			45.9363	1.17281	0.73829	0	45.7519	1.17482	0.77657	0
			17.4395	0	0			17.7065	0	0			47.3929	1.1412	0.82272	0			47.3929	1.1412	0.82272	0	47.2109	1.14475	0.85314	0
			17.9807	0	0			18.2477	0	0			48.8519	1.11278	0.88291	0.01787			48.8519	1.11278	0.88291	0.01787	48.6711	1.116	0.91014	0.04004
			18.522	0	0			18.789	0	0			50.3133	1.08914	0.93147	0.03715			50.3133	1.08914	0.93147	0.03715	50.1313	1.09493	0.94958	0.07134
			19.0633	0	0			19.3303	0	0			51.7711	1.07014	0.96777	0.0682			51.7711	1.07014	0.96777	0.0682	51.5903	1.07876	0.98142	0.09637
			19.6045	0	0			19.8715	0	0			53.2313	1.05507	0.99105	0.10173			53.2313	1.05507	0.99105	0.10173	53.0517	1.06394	1.00348	0.1204
			20.1458	0	0			20.4128	0	0			54.6915	1.04975	1.00768	0.11823			54.6915	1.04975	1.00768	0.11823	54.5119	1.05862	1.01739	0.13914
			20.687	0	0			20.9541	0	0			56.1517	1.04228	1.02005	0.13771			56.1517	1.04228	1.02005	0.13771	55.9721	1.0536	1.02778	0.16113
			21.2283	0	0			21.4953	0	0			57.6108	1.03775	1.02676	0.16017			57.6108	1.03775	1.02676	0.16017	57.4155	1.01242	1.02496	0.21603
			21.7696	0	0			22.0366	0	0			59.071	1.03331	1.03011	0.18545			59.071	1.03331	1.03011	0.18545	58.8589	1.03224	1.03188	0.24501
			22.3108	0	0			22.5779	0	0			60.5312	1.02965	1.03449	0.21438			60.5312	1.02965	1.03449	0.21438	60.3022	1.03234	1.03229	0.27973
			22.8521	0	0			23.1191	0	0			61.9914	1.02975	1.03623	0.24545			61.9914	1.02975	1.03623	0.24545	61.7456	1.02906	1.02688	0.3152
			23.3934	0	0			23.6604	0	0			63.4516	1.02659	1.03702	0.27923			63.4516	1.02659	1.03702	0.27923	63.1889	1.02201	1.02926	0.35199
			23.9346	0	0			24.2016	0	0			64.9106	1.0244	1.03729	0.31516			64.9106	1.0244	1.03729	0.31516	64.6323	1.02458	1.03126	0.39077
			24.4759	0	0			24.7429	0	0			66.372	1.02205	1.03609	0.35345			66.372	1.02205	1.03609	0.35345	66.0757	1.02523	1.026	0.42651
			25.0171	0	0			25.2842	0	0			67.8298	1.02073	1.03521	0.39265			67.8298	1.02073	1.03521	0.39265	67.519	1.02331	1.02731	0.46932
			25.5584	0	0			25.8254	0	0			69.29	1.00872	1.03069	0.43057			69.29	1.00872	1.03069	0.43057	68.9624	1.02005	1.02484	0.50985
			26.0997	0	0			26.3667	0	0			70.7514	1.01759	1.03088	0.47083			70.7514	1.01759	1.03088	0.47083	70.4058	1.01164	1.02188	0.54798
			26.6409	0	0			26.9079	0	0			72.2092	1.0111	1.03114	0.51302			72.2092	1.0111	1.03114	0.51302	71.8491	1.00895	1.0217	0.58631
			27.1822	0	0			27.4492	0	0			73.6526	1.00758	1.0198	0.54518			73.6526	1.00758	1.0198	0.54518	73.2925	1.01289	1.01561	0.62062
			27.7234	0	0			27.9905	0	0			75.0959	1.00778	1.0195	0.58393			75.0959	1.00778	1.0195	0.58393	74.7359	1.01058	1.01747	0.65715
			28.2647	0	0			28.5317	0	0			76.5393	1.00545	1.01862	0.62022			76.5393	1.00545	1.01862	0.62022	76.1792	1.0115	1.0173	0.69149
			28.806	0	0			29.073	0	0			77.9827	1.005	1.01793	0.67338			77.9827	1.005	1.01793	0.67338	77.6226	1.00752	1.01103	0.72298
			29.3472	0	0			29.6143	0	0			79.426	1.0041	1.01711	0.72644			79.426	1.0041	1.01711	0.72644	79.066	1.011	1.01367	0.75354
			29.8885	0	0			30.1555	0	0			80.8694	0.99706	1.0148	0.76577			80.8694	0.99706	1.0148	0.76577	80.5093	1.0108	1.01251	0.78053
			30.4298	0	0			30.6968	0	0			82.3127	1.00119	1.01447	0.79347			82.3127	1.00119	1.01447	0.79347	81.9527	1.0094	1.01105	0.79507
			30.971	0	0			31.2381	0	0			83.7561	1.00047	1.01102	0.81678			83.7561	1.00047	1.01102	0.81678	83.3961	1.00615	0.99936	0.80669
			31.5123	0	0			31.7793	0	0			85.1995	0.99718	1.00984	0.83942			85.1995	0.99718	1.00984	0.83942	84.8394	0.99949	0.99191	0.82699
			32.0536	0	0			32.3206	0	0			86.6428	0.99957	1.00881	0.86097			86.6428	0.99957	1.00881	0.86097	86.2828	0.98345	1.00034	0.82822
			32.5948	0	0			32.8618	0	0			88.0862	0.99862	1.00545	0.86614			88.0862	0.99862	1.00545	0.86614	87.7262	1.00341	1.00694	0.86299
			33.1361	0	0			33.4031	0	0			89.5296	0.99654	1.00643	0.88142			89.5296	0.99654	1.00643	0.88142	89.1695	0.99121	1.00527	0.90096
			33.6773	0	0			33.9444	0	0			90.9729	0.99759	1.00573	0.89501			90.9729	0.99759	1.00573	0.89501	90.6129	1.00305	1.00865	0.90695
			34.2186	0	0			34.4856	0	0			92.4163	0.98506	1.00467	0.91133			92.4163	0.98506	1.00467	0.91133	92.0563	0.99854	1.00854	0.91478
			34.7599	0	0			35.0269	0	0			93.8597	0.99635	1.00403	0.92924			93.8597	0.99635	1.00403	0.92924	93.4996	1.00282	1.00811	0.92598
			35.3011	0	0			35.5681	0	0			95.303	0.99615	1.00381	0.93595			95.303	0.99615	1.00381	0.93595	94.943	0.99064	0.99675	0.94991
			35.8424	0	0			36.1094	0	0			96.7464	0.99729	1.00032	0.94052			96.7464	0.99729	1.00032	0.94052	96.3864	1.00551	1.00596	0.95734
			36.3837	0	0			36.6507	0	0			98.1898	0.99791	1.00217	0.94644			98.1898	0.99791	1.00217	0.94644	97.8297	1.00462	1.00725	0.96511
			36.9249	0	0			37.1919	0	0			99.6331	0.99803	1.00125	0.95278			99.6331	0.99803	1.00125	0.95278	99.2731	0.98829	1.00077	0.97022
			37.4662	0	0			37.7332	0	0			101.077	0.99084	1.00159	0.96123			101.077	0.99084	1.00159	0.96123	100.716	0.98579	1.00391	0.97212
			38.0074	0	0			38.2745	0	0			102.52	0.98862	1.00096	0.9691			102.52	0.98862	1.00096	0.9691	102.16	1.00348	1.00118	0.98085
			38.5487	0	0			38.8157	0	0			103.963	0.99756	0.99341	0.97814			103.963	0.99756	0.99341	0.97814	103.603	0.98616	1.00135	0.98571
			39.09	0	0			39.357	0	0			105.407	0.99969	0.99939	0.98095			105.407	0.99969	0.99939	0.98095	105.047	1.00226	1.0028	0.98808
			39.6312	0	0			39.8982	0	0			106.85	0.99545	1.00032	0.98459			106.85	0.99545	1.00032	0.98459	106.49	0.99961	0.99991	0.99032
			40.1725	0	0			40.4395	0	0			108.293	0.99634	0.99971	0.98471			108.293	0.99634	0.99971	0.98471	107.933	0.99571	1.00063	0.9915
			40.7137	0	0			40.9808	0	0			109.737	0.99752	1.00021	0.99812			109.737	0.99752	1.00021	0.99812	109.377	0.99275	1.00203	0.99288
			41.255	0	0			41.522	0	0			111.18	0.99923	0.99767	0.99836			111.18	0.99923	0.99767	0.99836	110.82	1.00115	1.00099	0.99631
			41.7963	0	0			42.0633	0	0			112.623	1	1	1			112.623	1	1	1	112.263	0.99585	1.00077	0.99851
			42.3375	0	0			42.6046	0	0													113.707	1	1	1
			42.8788	0	0			43.1458	0	0
			43.4201	0	0			43.6871	0	0
			43.9613	0	0			44.2283	0	0
			44.5026	0	0			44.7696	0	0
			45.0438	0	0			45.3109	0	0
			45.5851	0	0			45.8521	0	0
			46.1264	0	0			46.3934	0	0
			46.6676	0	0			46.9346	0	0
			47.2089	0	0			47.4759	0	0
			47.7501	0	0			48.0172	0	0
			48.2914	0	0			48.5584	0	0
			48.8327	0	0			49.0997	0	0
			49.3739	0	0			49.641	1.04208	0
			49.9152	0	0			50.1804	1.08901	0
			50.4565	0	0			50.7217	1.09408	0
			50.9977	0	0			51.2647	1.09096	0
			51.539	0	0			51.806	1.09289	0
			52.0802	0	0			52.3473	1.09116	0
			52.6215	0	0			52.8921	1.08983	0
			53.1628	0	0			53.4334	1.08707	0.11984
			53.704	0	0			53.9747	1.08451	0.15298
			54.2453	0	0			54.5177	1.08399	0.15507
			54.7866	0	0			55.0608	1.0816	0.19872
			55.3278	1.78753	0			55.6021	1.08092	0.22224
			55.8691	1.8417	0			56.1451	1.07653	0.24748
			56.4121	1.82745	0			56.6864	1.07568	0.26236
			56.9534	1.84054	0			57.2295	1.07315	0.29842
			57.4965	1.85124	0			57.7725	1.06721	0.32462
			58.0395	1.85921	0			58.3138	1.06781	0.3537
			58.5826	1.83318	0			58.8569	1.06379	0.37839
			59.1239	1.83835	0			59.3981	1.06227	0.40455
			59.6669	1.8387	0			59.9394	1.05818	0.43615
			60.2082	1.83616	0			60.4843	1.05657	0.45047
			60.7513	1.84922	0			61.0255	1.05129	0.46686
			61.2943	1.85938	0			61.5686	1.05067	0.52425
			61.8392	1.85822	0			62.1098	1.04666	0.54942
			62.3823	1.86469	0			62.6511	1.04243	0.57951
			62.9253	1.86578	0			63.196	1.0423	0.60216
			63.4684	1.85259	0			63.7372	1.03955	0.62099
			64.0097	1.86661	0			64.2803	1.03702	0.65734
			64.5527	1.85427	0			64.8216	1.03269	0.68671
			65.094	1.86254	0			65.3628	1.03139	0.7098
			65.6371	1.86222	0			65.9059	1.02841	0.7125
			66.1783	1.84633	0			66.4471	1.02291	0.72254
			66.7214	1.85952	0			66.9884	1.02278	0.76019
			67.2627	1.84379	0			67.5297	1.02236	0.80556
			67.8057	1.85601	0.01			68.0709	1.02072	0.8164
			68.347	1.85339	0.02			68.6122	1.0182	0.83662
			68.8882	1.84987	0.03			69.1535	1.01663	0.84494
			69.4313	1.84547	0.04			69.6947	1.01269	0.85379
			69.9726	1.8396	0.05233			70.236	1.01335	0.88057
			70.5156	1.83198	0.05268			70.7772	1.01144	0.88135
			71.0569	1.82457	0.06974			71.3185	1.01168	0.88279
			71.6	1.81382	0.08088			71.8598	1.00936	0.90183
			72.1412	1.80273	0.09338			72.401	1.0088	0.91191
			72.6843	1.78838	0.1097			72.9423	1.00769	0.91512
			73.2256	1.77191	0.12819			73.4836	1.00821	0.92934
			73.7668	1.75164	0.15062			74.0248	1.00751	0.93923
			74.3081	1.72824	0.17488			74.5661	1.00556	0.93992
			74.8512	1.70151	0.20618			75.1073	1.00613	0.944
			75.3924	1.66271	0.24067			75.6486	1.00603	0.95277
			75.9355	1.62319	0.27799			76.1899	1.00559	0.95785
			76.4785	1.59993	0.3195			76.7311	1.00504	0.96441
			77.0198	1.55865	0.36475			77.2724	1.00236	0.96651
			77.5611	1.51522	0.41481			77.8137	1.00206	0.96831
			78.1041	1.47089	0.46203			78.3549	1.00208	0.97958
			78.6454	1.42693	0.51476			78.8962	1.00183	0.98236
			79.1867	1.38342	0.56094			79.4374	1.00218	0.98284
			79.7297	1.34058	0.61179			79.9787	1.00092	0.98291
			80.271	1.29923	0.65985			80.52	1.00134	0.98395
			80.8141	1.26102	0.70345			81.0612	1.00093	0.9866
			81.3571	1.22512	0.74303			81.6025	1.00111	0.98706
			81.9002	1.19318	0.77893			82.1438	1.00087	0.9931
			82.4433	1.158	0.81056			82.685	1.0007	0.99418
			82.9863	1.13853	0.8383			83.2263	1.00129	0.99435
			83.5276	1.11638	0.86035			83.7675	1.00088	0.9944
			84.0707	1.09792	0.88451			84.3088	1.00017	0.99589
			84.6119	1.082	0.90308			84.8501	1.00019	0.99667
			85.155	1.06823	0.91893			85.3913	1.00052	0.99768
			85.698	1.05615	0.9324			85.9326	1.00016	0.99776
			86.2411	1.04615	0.94418			86.4739	1.0003	0.99837
			86.7788	1.03772	0.95393			87.0151	1.0003	0.99872
			87.32	1.03053	0.96051			87.5564	1	1
			87.8631	1.02461	0.96574			--
			88.4062	1.01974	0.96915			--
			88.9492	1.01559	0.97593			--
			89.4905	1.01257	0.98405			--
			90.0354	1.00986	0.98714			--
			90.5766	1.00766	0.98761			--
			91.1197	1.00584	0.98769			--
			91.6628	1.0043	0.99097			--
			92.204	1.0031	0.99137			--
			92.7471	1.00214	0.99319			--
			93.2901	1.00151	0.99431			--
			93.8332	1.00093	0.99662			--
			94.3745	0.98986	0.9981			--
			94.9176	1.00046	0.99845			--
			95.4606	0.99183	0.99919
			96.0019	1	1
